# Supplementary material for: Humanitarian action in academic institutions: a case study in the ethical stewardship of unidentified forensic cases
Source: Forensic Sci Res. 2022 Mar 14;7(3):358–65. doi: 10.1080/20961790.2022.2035063 (PMC9639541; doi:10.1080/20961790.2022.2035063)
Supplement: Supplemental Material [file TFSR_A_2035063_SM7440.zip]

Archive with 2 entries (2 files):
- SupplementaryMaterial_A.pdf
- SupplementaryMaterial_B.pdf
